# Supplementary material for: Validation of the metabolic power model during three intermittent running-based exercises with emphasis on aerobic and anaerobic energy supply
Source: Front Sports Act Living. 2025 Apr 17;7:1583313. doi: 10.3389/fspor.2025.1583313 (PMC12043615; doi:10.3389/fspor.2025.1583313)
Supplement: Supplementary file 2 [file Datasheet1.xlsx]

## Sheet: Anthropometric characteristics
	Age (y)	Height (cm)	Body mass (kg)	BMI (kg/m2)
1	28	185	70.4	20.5698
2	25	181	75.4	23.0152
3	24	184	85	25.1063
4	21	186	75	21.6788
5	19	163	67.6	25.4432
6	25	181	78.1	23.8393
7	22	199	104.6	26.4135
8	22	193	79	21.2086
9	23	185	72.5	21.1833
10	23	179	78.7	24.5623
11	25	191	93.5	25.6298
12	29	193	94.7	25.4235

## Sheet: Interval Shuttle Run Test
	VO2peak (ml/min/kg)	HFmax (1/min)	Shuttles (n)	Distance (m)	Lactatepre (mmol/l)	Lactatemax (mmol/l)	RPEmax (6-20)
1	67.4113	199	61	1220	1.87	13.77	20
2	63.9525	195	84	1680	1.47	16.57	20
3	60.6497	212	76	1520	0.76	13.01	20
4	69.4878	193	72	1440	0.76	13.07	20
5	65.9302	205	73	1460	1.3	10.28	20
6	64.884	181	91	1820	1.29	11.78	20
7	61.3875	202	70	1400	1.13	12.71	20
8	71.9742	195	82	1640	1.3	10.22	20
9	72.3799	205	78	1560	1.41	12.26	20
10	63.5326	188	95	1900	1.34	14.38	20
11	59.2094	201	67	1340	2.56	11.33	20
12	57.0655	169	85	1700	1.28	11.71	20

## Sheet: Continuous shuttle runs
	Vpeak (m/s)	ACCpeak (m/s2)	DECpeak (m/s2)	Pmetpeak (W/kg)	HRpeak (1/min)	Lactatepre (mmol/l)	Lactatepeak (mmol/l)	RPEpeak (6-20)	VO2peak MPM (ml/min/kg)	VO2mean MPM (ml/min/kg)	VO2accumulated MPM (l)	VO2peak 3-CM (ml/min/kg)	VO2mean 3-CM (ml/min/kg)	VO2accumulated 3-CM (l)	WTOT MPM (kJ)	WAER MPM (kJ)	WANA MPM (kJ)	WTOT 3-CM ind (kJ)	WAER 3-CM ind (kJ)	WANA 3-CM ind (kJ)	WTOT 3-CM fix (kJ)	WAER 3-CM fix (kJ)	WANA 3-CM fix (kJ)
1	3.21	2.42	-2.43	29.37	157	1.99	1.81	11	32.1153	27.9205	20.3994	39.1869	30.4041	21.4772	426.272	332.006	94.2656	457.036	453.83	3.20597	452.043	448.874	3.16907
2	3.68	2.19	-2.05	35.33	141	1.48	1.95	12	29.6758	23.9226	18.0372	31.9101	25.6401	19.4908	390.572	302.128	88.4442	419.191	411.855	7.33608	414.611	407.357	7.25417
3	3.63	2	-1.63	30.63	143	1.82	1.94	13	29.1592	25.7495	21.924	35.0497	26.1837	22.7884	476.085	368.305	107.78	486.854	481.537	5.31687	481.535	476.278	5.25682
4	3.21	2.35	-1.91	24.93	158	1.39	1.55	14	25.7726	21.2292	15.9481	40.0745	31.8859	24.035	344.025	257.025	87	517.21	507.879	9.3313	511.56	502.332	9.22734
5	3.12	2.65	-2.19	31.32	146	1.35	1.39	9	23.7923	19.5761	13.2335	34.022	26.8441	18.1961	285.61	217.334	68.276	386.387	382.787	3.60004	383.874	380.298	3.5756
6	3.93	2.79	-2.51	39.42	137	1.44	1.6	12	26.381	21.9952	17.1786	37.0479	29.2297	23.0216	372.303	283.113	89.1902	491.542	486.465	5.07711	486.172	481.152	5.01972
7	3.22	2.08	-1.98	26.87	156	1.27	1.72	10	28.0112	23.1202	24.1839	33.7967	27.0512	28.4523	523	408.358	114.642	600.035	591.86	8.17482	602.867	594.653	8.21437
8	3.96	2.5	-2.33	42.61	166	1.61	2.21	11	28.5709	22.3403	17.7363	36.6451	28.0312	22.2468	382.281	286.217	96.064	477.446	470.093	7.35296	472.23	464.959	7.27101
9	3.96	2.17	-2.18	27.71	148	1.35	1.38	9	30.5856	27.6679	20.0937	34.3661	26.1296	19.0383	435.798	350.248	85.55	398.579	394.871	3.7072	401.637	397.9	3.73674
10	3.18	2.59	-1.72	32.76	142	1.8	1.79	7	26.0768	22.1684	17.4468	35.9596	27.6572	21.9091	377.917	292.685	85.2321	469.44	462.956	6.48379	464.311	457.9	6.41105
11	3.66	2.04	-1.93	33.85	157	2.08	2.01	10	38.039	27.0344	25.3218	36.5676	29.3889	27.525	547.255	418.413	128.843	579.228	573.73	5.49739	580.784	575.272	5.51274
12	3.25	1.9	-1.86	23.29	132	1.82	1.53	10	28.436	23.9525	22.6848	39.0296	30.5725	29.1524	491.966	376.906	115.061	617.631	614.617	3.01428	612.273	609.286	2.98689

## Sheet: Repeated accelerations
	Vpeak (m/s)	ACCpeak (m/s2)	DECpeak (m/s2)	Pmetpeak (W/kg)	HRpeak (1/min)	Lactatepre (mmol/l)	Lactatepeak (mmol/l)	RPEpeak (6-20)	VO2peak MPM (ml/min/kg)	VO2mean MPM (ml/min/kg)	VO2accumulated MPM (l)	VO2peak 3-CM (ml/min/kg)	VO2mean 3-CM (ml/min/kg)	VO2accumulated 3-CM (l)	Including breaks												Excluding breaks
															WTOT MPM (kJ)	WAER MPM (kJ)	WANA MPM (kJ)	WTOT 3-CM ind (kJ)	WAER 3-CM ind (kJ)	WANA 3-CM ind (kJ)	WTOT 3-CM fix (kJ)	WAER 3-CM fix (kJ)	WANA 3-CM fix (kJ)	WTOT intermittent 3-CM fix (kJ)	WAER intermittent 3-CM fix (kJ)	WANA 3-CM intermittent fix (kJ)	WTOT MPM (kJ)	WAER MPM (kJ)	WANA MPM (kJ)	WTOT 3-CM ind (kJ)	WAER 3-CM ind (kJ)	WANA 3-CM ind (kJ)	WTOT 3-CM fix (kJ)	WAER 3-CM fix (kJ)	WANA 3-CM fix (kJ)
1	5.48	4.13	-3.3	74.37	141	1.95	2.47	13	19.6021	4.52315	3.29052	24.1443	10.5316	7.13439	73.3568	27.7376	45.6192	155.945	150.755	5.18973	154.24	149.109	5.13106	154.24	134.93	19.3098	50.0544	4.4352	45.6192	15.3375	10.1478	5.18973	15.168	10.037	5.13106
2	5.35	4.32	-3.06	92.14	134	1.43	1.99	10	17.6534	3.92457	3.0529	19.0719	8.59478	6.55914	68.991	27.521	41.47	143.736	138.6	5.13607	142.164	137.086	5.07831	142.164	124.932	17.2326	45.3908	3.9208	41.47	12.9946	7.8585	5.13607	12.851	7.77268	5.07831
3	4.89	4.13	-2.88	82.24	134	1.73	1.97	9	15.6845	4.59227	4.01408	29.6615	9.44147	8.03274	86.7	40.29	46.41	173.755	169.738	4.01727	171.856	167.884	3.97151	171.856	154.422	17.4337	50.745	4.335	46.41	10.8626	6.8453	4.01727	10.7421	6.77054	3.97151
4	4.42	4.08	-3.19	64.54	148	1.35	1.64	10	15.9543	3.76435	2.90799	34.6345	10.5314	7.67756	64.425	27.525	36.9	167.868	162.233	5.63473	166.032	160.461	5.57117	166.032	139.424	26.6084	40.8	3.9	36.9	13.9498	8.31505	5.63473	13.7954	8.22424	5.57117
5	4.9	4.11	-2.92	71.77	124	1.42	1.6	9	17.177	5.06641	3.52781	22.5871	9.51657	6.62291	78.9568	41.3036	37.6532	142.034	139.947	2.0868	140.481	138.419	2.06232	140.481	131.922	8.55928	41.7092	4.056	37.6532	7.50903	5.42223	2.0868	7.42534	5.36301	2.06232
6	6.36	4.12	-3.65	76.69	123	1.71	1.82	13	20.2105	5.12154	4.12687	19.9928	9.48939	7.6345	94.1105	36.707	57.4035	163.973	161.323	2.6505	162.181	159.561	2.61965	162.181	149.156	13.0246	62.6362	5.2327	57.4035	8.99945	6.34895	2.6505	8.89926	6.27961	2.61965
7	5.47	3.63	-2.94	72.71	136	1.12	1.77	11	19.4385	5.94412	6.39349	30.8904	11.6342	12.063	136.712	70.9188	65.7934	261.677	254.9	6.77715	258.817	252.116	6.70092	258.817	239.927	18.8906	72.9062	7.1128	65.7934	19.0063	12.2292	6.77715	18.7965	12.0956	6.70092
8	5.21	3.65	-3.84	62.82	137	1.45	1.6	13	17.0421	3.88143	3.16379	19.5311	8.52534	6.5974	72.285	26.465	45.82	142.091	139.358	2.73268	140.588	137.886	2.70222	140.588	128.09	12.4983	50.244	4.424	45.82	9.77402	7.04133	2.73268	9.66916	6.96694	2.70222
9	5.57	4.02	-2.93	84.08	133	1.96	2.13	9	20.8678	5.77392	4.39572	24.7937	10.8365	8.30495	96.715	45.3125	51.4025	178.107	175.49	2.61668	176.16	173.573	2.58662	176.16	164.504	11.6558	56.405	5.0025	51.4025	10.3524	7.73575	2.61668	10.2379	7.65127	2.58662
10	5.06	4.21	-2.97	68.16	127	2.22	2.54	9	16.7838	4.64841	3.82307	30.1146	11.7148	9.00999	85.0747	39.4287	45.646	194.308	190.388	3.91977	192.184	188.309	3.87544	192.184	176.827	15.3575	50.4467	4.8007	45.646	12.7338	8.81402	3.91977	12.5932	8.71776	3.87544
11	5.27	4.33	-2.93	86.33	151	2.13	2.83	9	20.3253	5.32711	5.13853	26.6639	13.6871	13.2277	113.041	51.051	61.9905	286.411	279.512	6.89854	283.28	276.459	6.82069	283.28	262.874	20.4055	67.881	5.8905	61.9905	16.5305	9.63193	6.89854	16.3474	9.52673	6.82069
12	6.48	3.88	-3.28	81.83	129	1.93	2.53	15	24.2142	6.63776	6.46432	31.2154	15.5389	15.554	140.724	67.7105	73.0137	336.437	328.667	7.77032	332.761	325.078	7.68362	332.761	304.473	28.2887	81.0632	8.0495	73.0137	18.857	11.0866	7.77032	18.6492	10.9655	7.68362

## Sheet: Repeated sprints
	Vpeak (m/s)	ACCpeak (m/s2)	DECpeak (m/s2)	Pmetpeak (W/kg)	HRpeak (1/min)	Lactatepre (mmol/l)	Lactatepeak (mmol/l)	RPEpeak (6-20)	VO2peak MPM (ml/min/kg)	VO2mean MPM (ml/min/kg)	VO2accumulated MPM (l)	VO2peak 3-CM (ml/min/kg)	VO2mean 3-CM (ml/min/kg)	VO2accumulated 3-CM (l)	Including breaks												Excluding breaks
															WTOT MPM (kJ)	WAER MPM (kJ)	WANA MPM (kJ)	WTOT 3-CM ind (kJ)	WAER 3-CM ind (kJ)	WANA 3-CM ind (kJ)	WTOT 3-CM fix (kJ)	WAER 3-CM fix (kJ)	WANA 3-CM fix (kJ)	WTOT intermittent 3-CM fix (kJ)	WAER intermittent 3-CM fix (kJ)	WANA 3-CM intermittent fix (kJ)	WTOT MPM (kJ)	WAER MPM (kJ)	WANA MPM (kJ)	WTOT 3-CM ind (kJ)	WAER 3-CM ind (kJ)	WANA 3-CM ind (kJ)	WTOT 3-CM fix (kJ)	WAER 3-CM fix (kJ)	WANA 3-CM fix (kJ)
1	7.06	4.09	-4.49	86.32	90	1.93	18.78	19	53.5858	18.8145	14.0849	82.4823	32.7914	22.783	317.856	123.904	193.952	562.734	481.423	81.3106	556.586	476.165	80.4206	556.586	413.906	142.68	263.578	69.6256	193.952	177.621	96.3099	81.3106	175.679	95.2581	80.4206
2	7.91	4.5	-5.04	95.82	75	1.33	18.6	19	59.7247	21.5706	17.1874	69.9605	33.3659	24.417	389.516	157.36	232.157	604.848	515.95	88.8987	598.241	510.315	87.926	598.241	446.483	151.758	316.906	84.7496	232.157	195.25	106.351	88.8987	193.116	105.19	87.926
3	7.38	3.79	-4.66	118.15	68	1.77	13.3	18	47.731	17.8154	16.5078	55.3438	31.2928	24.8084	373.405	162.69	210.715	593.502	524.221	69.2811	587.018	518.495	68.5225	587.018	444.583	142.435	287.215	76.5	210.715	179.997	110.716	69.2811	178.029	109.507	68.5225
4	6.4	4.07	-5.16	71.4	90	1.2	12.66	18	50.2824	18.5658	14.8537	63.3145	33.1195	23.1216	336.075	141.6	194.475	554.791	488.577	66.2135	548.73	483.241	65.4884	548.73	379.935	168.795	272.475	78	194.475	180.68	114.467	66.2135	178.705	113.217	65.4884
5	6.85	4.53	-4.99	102.5	84	1.61	8.92	17	52.5727	19.318	13.7995	63.7557	31.7996	20.6512	311.704	128.372	183.331	471.414	436.377	35.0369	466.264	431.611	34.6525	466.264	392.736	73.5277	248.362	65.0312	183.331	127.227	92.19	35.0369	125.836	91.1831	34.6525
6	7.09	4.77	-4.78	102.13	80	2.13	13.6	18	53.4767	17.7973	14.618	58.085	29.5088	21.9687	330.285	132.848	197.437	526.688	464.215	62.4728	520.934	459.145	61.7885	520.934	401.635	119.299	276.162	78.7248	197.437	167.78	105.308	62.4728	165.946	104.157	61.7885
7	7.44	4.23	-5.18	92.58	77	1.24	12.44	19	46.5227	20.1876	22.2091	59.877	32.1637	31.2798	516.619	202.087	314.532	742.966	660.966	81.9993	734.849	653.748	81.1016	734.849	574.666	160.183	425.722	111.19	314.532	217.256	135.256	81.9993	214.881	133.779	81.1016
8	6.85	3.93	-5.09	105.01	94	1.73	13.28	19	50.3484	17.5775	14.6741	62.7843	31.0603	23.3441	332.59	124.899	207.691	556.799	493.278	63.5205	550.716	487.891	62.8251	550.716	430.322	120.394	285.269	77.578	207.691	169.283	105.762	63.5205	167.432	104.607	62.8251
9	7.2	4.5	-4.95	90.65	89	1.5	11.63	18	55.8588	19.8502	15.2567	71.8419	33.4844	23.1856	346.84	132.167	214.673	542.638	489.929	52.7084	536.71	484.578	52.1311	536.71	421.731	114.978	290.507	75.835	214.673	154.349	101.64	52.7084	152.661	100.53	52.1311
10	7.51	4.36	-4.76	99.28	65	1.56	13.94	20	56.5333	19.7821	16.6346	63.9392	34.7812	26.953	376.265	158.108	218.156	638.688	569.538	69.1496	631.71	563.318	68.3925	631.71	487.984	143.727	298.116	79.9592	218.156	172.678	103.529	69.1496	170.791	102.398	68.3925
11	7.61	4.23	-5.03	85.5	79	1.94	13.59	17	53.3246	19.9015	19.6638	52.2361	31.3897	29.3741	445.434	186.813	258.621	696.88	620.698	76.182	689.267	613.919	75.3476	689.267	540.712	148.554	352.027	93.4065	258.621	196.063	119.881	76.182	193.919	118.571	75.3476
12	6.98	3.97	-5.1	92.58	77	1.3	14.01	19	46.2644	19.2567	19.119	46.8965	27.5835	25.7288	436.851	181.729	255.122	625.347	543.67	81.6764	618.515	537.733	80.7825	618.515	481.543	136.972	346.507	91.3855	255.122	181.36	99.6838	81.6764	179.378	98.5951	80.7825
